# Supplementary material for: Two-color coincidence single-molecule pulldown for the specific detection of disease-associated protein aggregates
Source: Sci Adv. 2023 Nov 15;9(46):eadi7359. doi: 10.1126/sciadv.adi7359 (PMC10651132; doi:10.1126/sciadv.adi7359)
Supplement: Supplementary file 2 — Table S3 [file sciadv.adi7359_table_s3.zip]

Archive with 1 entries (1 files):
- adi7359_Table_S3.xlsx
