# Supplementary material for: Two-color coincidence single-molecule pulldown for the specific detection of disease-associated protein aggregates
Source: Sci Adv. 2023 Nov 15;9(46):eadi7359. doi: 10.1126/sciadv.adi7359 (PMC10651132; doi:10.1126/sciadv.adi7359)
Supplement: Supplementary file 2 — Table S3 [file sciadv.adi7359_table_s3.zip › adi7359_Table_S3.xlsx]

## Sheet: Sheet1
Table S3.
Clinical data					ELISA					SAVE	STAPull
Diagnosis	Age	Disease	HY Score	MMSE	t-protein	t-tau	p-tau	Aβ	α-syn	ThT species	Total α-syn	α-syn aggregates (fold above baseline)
		duration								per 𝝻m2	(fold above baseline)
Healthy	69				0.7	>1,200	100	726	3144	0.0016	0.788	6.054
Healthy	69				0.53	818	75	1260	3472	0.0022	0.859	6.433
Healthy	67				0.3	335	100	338	1830	0.0049	0.749	4.114
Healthy	64				0.29	230	41	843	1154	0.0069	0.681	4.725
Healthy	64				0.31	185	28	771	1413	0.0055	0.449	4.215
Healthy	63				0.28	189	29	1148	1178	0.0045	1.698	3.207
Healthy	61				0.22	241	32	865	1535	0.0174	0.807	3.694
Healthy	76				0.65	306	33	305	1206	0.0058	0.868	3.964
Healthy	62				0.25	499	54	918	3071	0.0038	1.722	6.361
Healthy	59				0.49	107	20	677	1015		1.045	4.263
Healthy	64				0.46	402	40	1199	2189	0.0046	0.99	4.656
Healthy	46				0.85	186	31	521	1407	0.0026	0.602	4.157
Healthy	61				0.3	301	44	1345	1796	0.0043	0.443	1.838
AD	64	3			0.58	417	40	727	1238		0.797	5.856
AD	62	2			0.52	329	45	863	2192		0.711	4.813
AD	61	1			0.45	1092	128	445	2486		0.809	4.365
AD	68	1			0.8	742	57	379	1400		0.989	5.176
AD (PSEN1)	43	2			0.27	>1,200	123	385	1786		0.774	4.706
iPD	68	20	4	30	0.55	247	33	747	1763		1.035	8.868
iPD	75	14	4	30	1.07	380	49	1157	2306	0.0148	2.453	7.683
iPD	58	6	2	30	0.34	471	50	770	1781	0.0129	1.523	6.422
iPD	69	11	3	30	0.29	516	39	1345	2918	0.01	1.879	6.743
iPD	53	5	1	28	0.46	322	30	921	1384	0.0237	2.323	7.672
iPD	60	6	2	30	0.44	135	18	744	777	0.0148	3.123	8.318
Table S3. Clinical details of patients and controls along with CSF biomarker analysis. The CSF samples used in this study were collected for a previous biomarker study (23), and were obtained from UCL Queen Square Institute of Neurology. Informed consent was obtained from all subjects, including access to their clinical data. No additional ethics approval was required for our use of the CSF after…
