# Supplementary material for: Two-color coincidence single-molecule pulldown for the specific detection of disease-associated protein aggregates
Source: Sci Adv. 2023 Nov 15;9(46):eadi7359. doi: 10.1126/sciadv.adi7359 (PMC10651132; doi:10.1126/sciadv.adi7359)
Supplement: Supplementary file 3 — Data S1 [file sciadv.adi7359_data_s1.zip › adi7359_Data_S1.xlsx]

## Sheet: Fig 1B-C
	Non-treated	SiMPull	STAPull
	8.98476	1.4083	0.0280725
	13.4732	1.54555	0.0514662
	18.8413	1.26014	0.0202746
Average	13.7664	1.40466	0.0332711
SD	4.93482	0.142737	0.0162327

## Sheet: Fig 2
ThT Fluorimetry				SiMPull Intesnity thresholding				STAPull
Concentration (nM)	Repetition	Fluorecence Intensity		Concentration (pM)	Repetition	Events per micron squared		Concentration (nM)	Repetition	Events per micron squared
PBS	1	157.138		0	1	25.4688		0	1	11.2891
PBS	2	161.532		0	2	13.0159		0	2	10
PBS	3	139.031		0	3	25.7031		0	3	19.1016
ThT	1	143.35		0.1	1	1.52344		0.1	1	4.76562
ThT	2	151.437		0.1	2	1.64062		0.1	2	5.03906
ThT	3	148.772		0.1	3	5.85938		0.1	3	5.97656
7000	1	703.003		0.5	1	0.546875		0.5	1	2.1875
7000	2	735.877		0.5	2	0.625		0.5	2	4.88281
7000	3	753.677		0.5	3	3.00781		0.5	3	2.92969
3500	1	332.202		1	1	2.57812		1	1	5.11719
3500	2	275.649		1	2	1.875		1	2	3.00781
3500	3	314.658		1	3	0.976562		1	3	3.35937
1750	1	239.87		5	1	1.13281		5	1	7.61719
1750	2	276.657		5	2	0.898438		5	2	2.1875
1750	3	232.379		5	3	10.4688		5	3	4.96094
875	1	197.835		10	1	0.15625		10	1	5
875	2	168.475		10	2	1.875		10	2	3.00781
875	3	197.705		10	3	0.195312		10	3	0.820312
437.5	1	152.404		50	1	4.92063		50	1	7.03125
437.5	2	160.701		50	2	3.47656		50	2	3.20312
437.5	3	180.283		50	3	1.40625		50	3	2.96875
218.75	1	161.965		100	1	10.0794		100	1	9.25781
218.75	2	168.612		100	2	4.49219		100	2	9.375
218.75	3	180.869		100	3	8.83065		100	3	13.3203
109.38	1	162.787		500	1	11.3281		500	1	30.1953
109.38	2	162.265		500	2	21.1328		500	2	35.3906
109.38	3	152.931		500	3	5.74219		500	3	11.6406
				1000	1	18.6719		1000	1	37.8516
				1000	2	21.8359		1000	2	86.6406
				1000	3	47.5391		1000	3	73.75
				5000	1	170		5000	1	388.008
				5000	2	249.922		5000	2	361.523
				5000	3	294.57		5000	3	482.148
				10000	1	82.619		10000	1	153.438
				10000	2	240.536		10000	2	480.547
				10000	3	501.711		10000	3	840.742

## Sheet: Fig 5
	Coincidence per micron squared	Total a-syn per micron squared
Trip	7.85156	2850.9
Trip	7.8125	2604.49
Trip	0.625	2129.41
Trip Average	5.42969	2528.27
Trip SD	4.16103	366.732
KO	2.89062	928.984
KO	0.898438	590
KO	3.00781	767.969
KO Average	2.26562	762.318
KO SD	1.18547	169.563
Media	1.75781	766.719
Media	1.17188	666.992
Media	4.17969	642.891
Media Average	2.36979	692.201
Media SD	1.59456	65.6502
